# Supplementary material for: Pleiotropic Roles of Scavenger Receptors in Circadian Retinal Phagocytosis: A New Function for Lysosomal SR-B2/LIMP-2 at the RPE Cell Surface
Source: Int J Mol Sci. 2022 Mar 22;23(7):3445. doi: 10.3390/ijms23073445 (PMC8998831; doi:10.3390/ijms23073445)
Supplement: Supplementary file 1 [file ijms-23-03445-s001.zip]

Archive with 1 entries (1 files):
- ijms-1601396-supplementary-update.pdf
